# Supplementary material for: Art Therapy and Art Making for Addressing Cancer-Related Pain and Distress in Adult Populations: A Scoping Review
Source: Int J Environ Res Public Health. 2025 Dec 17;22(12):1877. doi: 10.3390/ijerph22121877 (PMC12732989; doi:10.3390/ijerph22121877)
Supplement: Supplementary file 1 [file ijerph-22-01877-s001.zip]

Archive with 1 entries (1 files):
- ijerph-3995741-supplementary.pdf
